# Supplementary material for: Transcriptional Control of Subcutaneous Adipose Tissue by the Transcription Factor CTCF Modulates Heterogeneity in Fat Distribution in Women
Source: Cells. 2023 Dec 30;13(1):86. doi: 10.3390/cells13010086 (PMC10778492; doi:10.3390/cells13010086)
Supplement: Supplementary file 1 [file cells-13-00086-s001.zip]

Archive with 1 entries (1 files):
- cells-2773793-supplementary.pdf
